# Supplementary material for: Mutations on ent-kaurene oxidase 1 encoding gene attenuate its enzyme activity of catalyzing the reaction from ent-kaurene to ent-kaurenoic acid and lead to delayed germination in rice
Source: PLoS Genet. 2020 Jan 10;16(1):e1008562. doi: 10.1371/journal.pgen.1008562 (PMC6977763; doi:10.1371/journal.pgen.1008562)
Supplement: S4 Table — (XLSX) [file pgen.1008562.s004.xlsx]

## Sheet: Sheet1
Table S3. MALDI TOF/TOF MS identified significantly changed proteins between wt and m with protein confident level > 95%. Red fonts showing the changed proteins overlapped with DEGs.
Protein ID	Accession no.	Description	protein Score	protein score C.I.%	Calc.Mass (Da)	Observ.Mass (Da)	Delta	pep_mr	Start	End	pep_seq	wt-mean	m-mean	change fold	t-test
R9	Q0JR25	Bowman-Birk type bran trypsin inhibitor	90	0.9999	1165.64	1165.76	0.1122	96	59	67	LMIYPPLYR	119.333	0
					1165.64	1165.76	0.1122	96	59	67	LMIYPPLYR
					1181.64	1181.75	0.1089	92	59	67	LMIYPPLYR
					1181.64	1181.75	0.1089	92	59	67	LMIYPPLYR
					1834.82	1834.99	0.1653	90	44	58	AAKPWDCCDNIEISR
					1834.82	1834.99	0.1653	90	44	58	AAKPWDCCDNIEISR
R7	Q6F332	Calmodulin-2	65	0.9805	1809.91	1810.07	0.1578	87	92	107	VFDKDQNGFISAAELR	512.2	0
					1809.91	1810.07	0.1578	87	92	107	VFDKDQNGFISAAELR
					1903.87	1904.04	0.1657	87	15	31	EAFSLFDKDGDGCITTK
					1927.86	1928.02	0.168	87	128	144	EADVDGDGQINYEEFVK
U47	Q8H8B0	Os03g0159600 protein（late embryogenesis abundant protein 30）	109	1	1029.51	1029.6	0.0959	93	13	24	AAGGGGGEQGIR	820.967	18.5	2.5	0.014
					1145.58	1145.68	0.1008	88	171	182	SDAAAIQAAEAK
					1175.55	1175.65	0.0988	84	62	74	GGPAAAMESAASR
					1191.54	1191.65	0.1093	92	62	74	GGPAAAMESAASR
					1431.71	1431.84	0.1276	89	228	241	LAADKEVESGDAAR
					1547.77	1547.9	0.1294	84	44	58	DAATMQSAENLVLGK
					1563.77	1563.9	0.1336	85	44	58	DAATMQSAENLVLGK
					1959.07	1959.23	0.1585	81	25	43	YGDVFPVTGSLAAKPIAPR
					1959.07	1959.23	0.1585	81	25	43	YGDVFPVTGSLAAKPIAPR
					2010.09	2010.25	0.16	80	150	170	ITIGEALEAAALAAGGTPVER
					2010.09	2010.25	0.16	80	150	170	ITIGEALEAAALAAGGTPVER
					2663.43	2663.6	0.1756	66	144	170	VEEPAKITIGEALEAAALAAGGTPVER
					2793.36	2793.56	0.1939	69	183	210	ATGTDTYMPGGLAAQAQSAAVANLWTAR
					2793.36	2793.56	0.1939	69	183	210	ATGTDTYMPGGLAAQAQSAAVANLWTAR
					2809.36	2809.56	0.2024	72	183	210	ATGTDTYMPGGLAAQAQSAAVANLWTAR
					2809.36	2809.56	0.2024	72	183	210	ATGTDTYMPGGLAAQAQSAAVANLWTAR
					3280.51	3280.74	0.2239	68	75	107	NEEMGVVGHDQATDAAAEQGVNVSDTLVPGGGR
					3296.51	3296.74	0.2312	70	75	107	NEEMGVVGHDQATDAAAEQGVNVSDTLVPGGGR
					3296.51	3296.74	0.2312	70	75	107	NEEMGVVGHDQATDAAAEQGVNVSDTLVPGGGR
					3479.79	3480.03	0.241	69	108	143	IVTEFVAGQAVGHYVEQDDGAAVVAGVVGAAPGAVR
					3479.79	3480.03	0.241	69	108	143	IVTEFVAGQAVGHYVEQDDGAAVVAGVVGAAPGAVR
D48	Q40665	Tubulin beta-3 chain	743	1	1059.53	1059.62	0.0881	83	310	318	YLTASAMFR	1539.87	718.667	0.46	0.022
					1059.53	1059.62	0.0881	83	310	318	YLTASAMFR
					1065.43	1065.51	0.086	81	298	306	NMMCAADPR
					1075.52	1075.61	0.0832	77	310	318	YLTASAMFR
					1077.53	1077.62	0.0861	80	155	162	IREEYPDR
					1139.69	1139.79	0.0917	80	253	262	LAVNLIPFPR
					1139.69	1139.79	0.0917	80	253	262	LAVNLIPFPR
					1146.59	1146.68	0.0918	80	242	251	FPGQLNSDLR
					1146.59	1146.68	0.0918	80	242	251	FPGQLNSDLR
					1215.58	1215.68	0.097	80	381	390	VSEQFTAMFR
					1215.58	1215.68	0.097	80	381	390	VSEQFTAMFR
					1231.58	1231.68	0.0987	80	381	390	VSEQFTAMFR
					1267.79	1267.89	0.0992	78	252	262	KLAVNLIPFPR
					1274.69	1274.78	0.0996	78	242	252	FPGQLNSDLRK
					1282.59	1282.69	0.1003	78	36	46	YSGDSDLQLER
					1342.64	1342.75	0.1067	79	47	58	INVYYNEASGGR
					1342.64	1342.75	0.1067	79	47	58	INVYYNEASGGR
					1371.68	1371.79	0.1071	78	381	391	VSEQFTAMFRR
					1384.7	1384.8	0.1008	73	163	174	MMLTFSVFPSPK
					1387.68	1387.79	0.1096	79	381	391	VSEQFTAMFRR
					1400.7	1400.8	0.1024	73	163	174	MMLTFSVFPSPK
					1431.6	1431.74	0.1401	98	298	309	NMMCAADPRHGR
					1431.6	1431.74	0.1401	98	298	309	NMMCAADPRHGR
					1622.85	1622.97	0.1199	74	263	276	LHFFMVGFAPLTSR
					1622.85	1622.97	0.1199	74	263	276	LHFFMVGFAPLTSR
					1633.79	1633.92	0.1256	77	63	77	AVLMDLEPGTMDSVR
U49	Q0DIY6	Os05g0349800 protein（ABA regulated gene）	97	0.9999	1098.45	1098.55	0.0935	85	52	60	EQMGEEGYR	3041.9	9599.53	3.15	0.002
					1098.45	1098.55	0.0935	85	52	60	EQMGEEGYR
					1114.45	1114.54	0.0901	81	52	60	EQMGEEGYR
					1186.61	1186.7	0.0938	79	19	31	EGQTVVPGGTGGK
					1221.53	1221.64	0.1043	85	66	78	GGLSTGDESGGER
					1226.55	1226.65	0.1022	83	51	60	KEQMGEEGYR
					1242.54	1242.64	0.1018	82	51	60	KEQMGEEGYR
					1242.54	1242.64	0.1018	82	51	60	KEQMGEEGYR
					1296.63	1296.74	0.1045	81	82	92	EGIDIDESKYK
					1316.64	1316.75	0.1061	81	32	43	SLEAQENLAEGR
					1316.64	1316.75	0.1061	81	32	43	SLEAQENLAEGR
					1349.63	1349.74	0.1113	82	65	78	KGGLSTGDESGGER
					1571.66	1571.78	0.1245	79	52	64	EQMGEEGYREMGR
					1587.65	1587.77	0.1164	73	52	64	EQMGEEGYREMGR
					1603.65	1603.77	0.1228	77	52	64	EQMGEEGYREMGR
					1699.75	1699.89	0.1408	83	52	65	EQMGEEGYREMGRK
					1715.75	1715.88	0.1307	76	52	65	EQMGEEGYREMGRK
					1731.74	1731.88	0.1343	78	52	65	EQMGEEGYREMGRK
U50	C7J006	Os03g0663800 protein（Globulin 1 (Fragment)）	315	1	837.41	837.478	0.0675	81	172	178	LYEADAR	1169.03	3796.43	3.25	0.003
					935.494	935.57	0.0752	80	340	348	ELAFAASAR
					1226.63	1226.72	0.0959	78	322	332	MYLAGMNSVLK
					1326.73	1326.83	0.101	76	154	164	GPFNILEQRPR
					1326.73	1326.83	0.101	76	154	164	GPFNILEQRPR
					1339.64	1339.74	0.1055	79	179	189	SFHDLAEHDIR
					1339.84	1339.74	-0.0976	-73	110	121	LLGKQDKGVIIR
					1777.75	1777.88	0.1272	72	250	262	WREEEEEEEEQQK
					1839.01	1839.14	0.1316	72	286	303	GTVFVVPSGHPIVVTSSR
					1839.01	1839.14	0.1316	72	286	303	GTVFVVPSGHPIVVTSSR
					2109.92	2110.07	0.1501	71	263	280	GQEEEEEEQVGQGYETIR
					2109.92	2110.07	0.1501	71	263	280	GQEEEEEEQVGQGYETIR
					2131.98	2132.13	0.1472	69	304	321	DSTLQIVCFDVHANNNER
					2131.98	2132.13	0.1472	69	304	321	DSTLQIVCFDVHANNNER
					2158.03	2158.16	0.1287	60	172	189	LYEADARSFHDLAEHDIR
					2188.08	2188.23	0.1523	70	349	368	EVDELLNAQQESAFLAGPEK
					2188.08	2188.23	0.1523	70	349	368	EVDELLNAQQESAFLAGPEK
					2214.09	2214.24	0.1507	68	212	231	VAYVLDGEGEAEIVCPHLSR
					2214.09	2214.24	0.1507	68	212	231	VAYVLDGEGEAEIVCPHLSR
					3526.47	3526.69	0.2117	60	252	280	EEEEEEEEQQKGQEEEEEEQVGQGYETIR
					3868.65	3868.91	0.2554	66	250	280	WREEEEEEEEQQKGQEEEEEEQVGQGYETIR
					3868.65	3868.91	0.2554	66	250	280	WREEEEEEEEQQKGQEEEEEEQVGQGYETIR
U51	Q5NBN5	Os03g0168100 protein（Similar to Group 3 late embryogenesis abundant protein (Fragment））	83	0.9997	1092.54	1092.64	0.0943	86	81	91	GFAADKAEGAR	1438.33	2361.8	1.64204	0.004
					1306.6	1306.71	0.1071	82	163	173	MTMPEDVVEQK
					1322.6	1322.7	0.1006	76	163	173	MTMPEDVVEQK
					1395.56	1395.67	0.1078	77	225	239	MGEEGTGMAAGDGGR
					1552.71	1552.83	0.1231	79	210	224	AADQMTGQAFNDVGK
					1568.7	1568.83	0.1302	83	210	224	AADQMTGQAFNDVGK
					1774.8	1774.94	0.135	76	29	47	DEPGGGGGGMLGTVQESAR
					1774.8	1774.94	0.135	76	29	47	DEPGGGGGGMLGTVQESAR
					1790.8	1790.94	0.1411	79	29	47	DEPGGGGGGMLGTVQESAR
					1815.85	1815.99	0.1348	74	143	160	SATENIYGSAASAAEAFR
					1815.93	1815.99	0.0534	29	12	28	AEAAAHRAADELHAARR
					1843.82	1843.96	0.1392	75	102	117	KGETDESAWQHGEDVR
					1930.9	1931.05	0.1452	75	28	47	RDEPGGGGGGMLGTVQESAR
					1946.9	1947.04	0.1449	74	28	47	RDEPGGGGGGMLGTVQESAR
					1999.92	2000.08	0.1559	78	102	118	KGETDESAWQHGEDVRR
					2282.04	2282.2	0.1648	72	184	207	GTAAATATATNTGGEAAAEEVMMR
					2298.03	2298.2	0.1614	70	184	207	GTAAATATATNTGGEAAAEEVMMR
					2314.03	2314.24	0.2075	90	184	207	GTAAATATATNTGGEAAAEEVMMR
U52	Q0DHF7	Os05g0468800 protein（Phosphatidylethanolamine-binding protein PEBP domain containing protein）	314	1	891.457	891.523	0.0656	74	84	92	GLPEGFSGK	2047.6	3951.23	1.92969	0.013
					1103.55	1103.64	0.0902	82	23	32	HYTLEGQGAK
					1286.7	1286.8	0.0991	77	8	19	LVSHPIAAHEGR
					1486.75	1486.86	0.1054	71	131	143	LYALDDEVHLGNK
					1486.75	1486.86	0.1054	71	131	143	LYALDDEVHLGNK
					1486.75	1486.86	0.1054	71	131	143	LYALDDEVHLGNK
					1494.69	1494.79	0.1061	71	99	111	EYGGIQEGVNDWK
					1494.69	1494.79	0.1061	71	99	111	EYGGIQEGVNDWK
					1787.86	1787.98	0.1208	68	34	49	DISPPVEWYGVPDGTR
					1787.86	1787.98	0.1208	68	34	49	DISPPVEWYGVPDGTR
					1915.95	1916.08	0.1287	67	33	49	KDISPPVEWYGVPDGTR
					1915.95	1916.08	0.1287	67	33	49	KDISPPVEWYGVPDGTR
					2045.01	2045.14	0.1329	65	149	167	LMDAIEGHVLGEAELMAVF
					2119	2119.14	0.1424	67	99	116	EYGGIQEGVNDWKQPGWR
					2119	2119.14	0.1424	67	99	116	EYGGIQEGVNDWKQPGWR
U53	Q852L2	Cupin family protein, expressed	192	1	877.489	877.556	0.0666	76	435	443	LVFGGSAAR
					877.489	877.556	0.0666	76	435	443	LVFGGSAAR
					1005.58	1005.66	0.0759	75	434	443	KLVFGGSAAR
					1326.77	1326.82	0.0497	37	289	300	LDLQIGLANITR
					1350.81	1350.91	0.0985	73	448	459	VLAAQPEQILLR
					1350.81	1350.91	0.0985	73	448	459	VLAAQPEQILLR
					1426.8	1426.82	0.0145	10	122	134	EGEGVIVLLREGR
					1457.58	1457.68	0.1035	71	352	363	EEEQGEEEHGER
					1457.58	1457.68	0.1035	71	352	363	EEEQGEEEHGER
					1771.74	1771.86	0.1185	67	352	366	EEEQGEEEHGERGEK
					1771.74	1771.86	0.1185	67	352	366	EEEQGEEEHGERGEK
					1813.9	1813.87	-0.0333	-18	221	236	QREGGEITTAPEEQIR
					1822.02	1822.13	0.1124	62	444	459	EADRVLAAQPEQILLR
					3908.94	3909.18	0.2412	62	379	415	EESVIVIPASHPATIVASEGESLAVVCFFVGANHDEK
					3908.94	3909.18	0.2412	62	379	415	EESVIVIPASHPATIVASEGESLAVVCFFVGANHDEK
D6	C7J006	Os03g0663800 protein(Globulin 1 (Fragment))	216	1	935.494	935.57	0.0752	80	340	348	ELAFAASAR	1958.33	459.433	0.234604	0.027
					1226.63	1226.72	0.0918	75	322	332	MYLAGMNSVLK
					1377.6	1377.7	0.1004	73	373	383	GEESEDEDRRR
					1839.01	1839.14	0.1294	70	286	303	GTVFVVPSGHPIVVTSSR
					2109.92	2110.06	0.1406	67	263	280	GQEEEEEEQVGQGYETIR
					2109.92	2110.06	0.1406	67	263	280	GQEEEEEEQVGQGYETIR
					2131.98	2132.13	0.1428	67	304	321	DSTLQIVCFDVHANNNER
					2131.98	2132.13	0.1428	67	304	321	DSTLQIVCFDVHANNNER
					2158.03	2158.13	0.0989	46	172	189	LYEADARSFHDLAEHDIR
					2188.08	2188.22	0.1472	67	349	368	EVDELLNAQQESAFLAGPEK
					2188.08	2188.22	0.1472	67	349	368	EVDELLNAQQESAFLAGPEK
					3526.47	3526.67	0.1968	56	252	280	EEEEEEEEQQKGQEEEEEEQVGQGYETIR
					3526.47	3526.67	0.1968	56	252	280	EEEEEEEEQQKGQEEEEEEQVGQGYETIR
U2	Q0ILS0	Os12g0626500 protein(Similar to late embryogenesis abundant protein D-34)	225	1	1243.6	1243.72	0.1136	91	32	45	AVAADQGGGGGDLR	1323.17	2990.43	2.26006	0.021
					1243.6	1243.72	0.1136	91	32	45	AVAADQGGGGGDLR
					1258.58	1258.69	0.1149	91	122	132	RRPDGDDGENK
					1486.72	1486.85	0.127	85	30	45	DKAVAADQGGGGGDLR
					1486.72	1486.85	0.127	85	30	45	DKAVAADQGGGGGDLR
					1545.73	1545.86	0.1319	85	182	197	GVAEAVAAAAEMNEGR
					1545.73	1545.86	0.1319	85	182	197	GVAEAVAAAAEMNEGR
					1561.73	1561.86	0.1314	84	182	197	GVAEAVAAAAEMNEGR
					1561.73	1561.86	0.1314	84	182	197	GVAEAVAAAAEMNEGR
					1742.87	1743.02	0.1441	83	141	158	DVVGGAAEALPADMVATR
					1742.87	1743.02	0.1441	83	141	158	DVVGGAAEALPADMVATR
					1758.87	1759.01	0.1443	82	141	158	DVVGGAAEALPADMVATR
					1758.87	1759.01	0.1443	82	141	158	DVVGGAAEALPADMVATR
					2311.18	2311.36	0.1748	76	97	121	TTGLAGVVPGGVAAAAQQAAEANMR
					2311.18	2311.36	0.1748	76	97	121	TTGLAGVVPGGVAAAAQQAAEANMR
					2327.18	2327.36	0.1795	77	97	121	TTGLAGVVPGGVAAAAQQAAEANMR
					2327.18	2327.36	0.1795	77	97	121	TTGLAGVVPGGVAAAAQQAAEANMR
					2684.29	2684.5	0.2055	77	2	26	SDAQAQPIRPGDVYPPSAADHHQAR
R4	Q75K80	Putative nascent polypeptide associated complex alpha chain	96	0.9999	1462.76	1462.88	0.1217	83	93	105	DIELVMTQATVSR	293.667	0
					1478.75	1478.87	0.1159	78	93	105	DIELVMTQATVSR
					1514.74	1514.86	0.1233	81	30	43	SPTSDTYVIFGEAK
					1519.89	1520.01	0.1251	82	17	29	NILFVISKPDVFK
					1935.97	1936.12	0.1542	80	44	60	IEDLSSQLQTQAAEQFK
					1935.97	1936.12	0.1542	80	44	60	IEDLSSQLQTQAAEQFK
					1992.08	1992.14	0.0628	32	93	110	DIELVMTQATVSRSKAVK
					3317.52	3317.77	0.2486	75	61	92	APDLSSMLSKPEASTAAQEDDEAVDETGVEPK
U1	Q0D7H6	Os07g0246200 protein(Similar to Calreticulin (Fragment))	262	1	1068.5	1068.61	0.1059	99	352	360	TFAEETWGK	894.5	1958.4	2.18938	0.037
					1248.7	1248.82	0.1228	98	324	333	YIGIELWQVK
					1248.7	1248.82	0.1228	98	324	333	YIGIELWQVK
					1277.75	1277.86	0.1094	86	98	108	DKTLVLQFSVK
					1446.68	1446.82	0.143	99	312	323	DDPYIYAFDSLK
					1490.71	1490.85	0.1467	98	109	121	HEQKLDCGGGYVK
					1556.88	1556.98	0.1013	65	100	112	TLVLQFSVKHEQK
					1665.78	1665.94	0.1576	95	84	97	FYAISAEYPEFSNK
					1665.78	1665.94	0.1576	95	84	97	FYAISAEYPEFSNK
					1769.89	1770.05	0.1654	93	202	216	QSGSIYEHWDILPPK
					1769.89	1770.05	0.1654	93	202	216	QSGSIYEHWDILPPK
					1908.9	1909.08	0.1751	92	84	99	FYAISAEYPEFSNKDK
					1908.9	1909.08	0.1751	92	84	99	FYAISAEYPEFSNKDK
					1995.99	1996.17	0.1814	91	334	351	SGTLFDNFLITDDPELAK
					1995.99	1996.17	0.1814	91	334	351	SGTLFDNFLITDDPELAK
					2009.88	2010.06	0.1785	89	67	83	WNGDPEDKGIQTSEDYR
					2009.88	2010.06	0.1785	89	67	83	WNGDPEDKGIQTSEDYR
					2118.95	2119.15	0.1997	94	225	241	KPEDWDDKEYIPDPEDK
					2313.02	2313.23	0.2077	90	132	152	FGGDTPYSIMFGPDICGYSTK
					2329.02	2329.23	0.2112	91	132	152	FGGDTPYSIMFGPDICGYSTK
					2441.12	2441.33	0.2171	89	132	153	FGGDTPYSIMFGPDICGYSTKK
					2457.11	2457.31	0.2029	83	132	153	FGGDTPYSIMFGPDICGYSTKK
					2575.21	2575.44	0.229	89	302	323	APMIDNPDFKDDPYIYAF
D10	Q5VMJ3	Profilin LP04	139	1	1460.79	1460.94	0.1435	98	72	84	YMVIQGEPGVVIR	892.867	247.333	0.27701	0.005
					1460.79	1460.94	0.1435	98	72	84	YMVIQGEPGVVIR
					1476.79	1476.93	0.1445	98	72	84	YMVIQGEPGVVIR
					1476.79	1476.93	0.1445	98	72	84	YMVIQGEPGVVIR
					1921.95	1922.14	0.1835	95	53	71	DFDEPGSLAPTGLFLGGTK
					1921.95	1922.14	0.1835	95	53	71	DFDEPGSLAPTGLFLGGTK
					2807.38	2807.63	0.2541	91	97	121	TGLSLILGIYDEPMTPGQCNMIVER
					2807.38	2807.63	0.2541	91	97	121	TGLSLILGIYDEPMTPGQCNMIVER
					2935.47	2935.73	0.2583	88	96	121	KTGLSLILGIYDEPMTPGQCNMIVER
					2935.47	2935.73	0.2583	88	96	121	KTGLSLILGIYDEPMTPGQCNMIVER
D17	Q33AI7	39 kDa EF-Hand containing protein, putative, expressed	72	0.9963	931.448	931.493	0.0449	48	52	60	LLDADGDGR	246.867	49.5667	0.200783	0.017
					961.583	961.595	0.0118	12	227	234	FLAILTQR
					1559.83	1559.88	0.0581	37	262	273	LELDKLLDCVWR
					1618.72	1618.84	0.1184	73	6	18	MENGQQQQQQEVR
					1618.77	1618.84	0.0715	44	137	150	INGEDLNEFVESPR
					1761.99	1762.06	0.0792	45	65	82	ELQPAVADIGAAIGLPAR
					1761.99	1762.06	0.0792	45	65	82	ELQPAVADIGAAIGLPAR
					1941.06	1941.04	-0.0259	-13	262	277	LELDKLLDCVWRGVPK
					2092.95	2093.1	0.1511	72	1	18	MASGKMENGQQQQQQEVR
					2095.99	2096.09	0.0959	46	83	101	GSSAQADHIYSEVLNEFTK
					2118.01	2118.08	0.0647	31	2	19	ASGKMENGQQQQQQEVRR
					2247.15	2247.23	0.0789	35	235	255	LQGHPVIVAHTENTFDGNGIK
					2678.3	2678.42	0.1193	45	294	318	MADSINLPPYGAVEQVDAVVDEAFK
T44	Q75GX9	Cupin family protein, expressed	146	1	917.528	917.529	0.0012	1	31	37	RETSLRR	0	691.367
					935.494	935.539	0.0446	48	496	504	ELAFAASAR
					1226.63	1226.68	0.0488	40	478	488	MYLAGMNSVLK
					1242.62	1242.68	0.0619	50	478	488	MYLAGMNSVLK
					1777.75	1777.82	0.073	41	406	418	WREEEEEEEEQQK
					1777.75	1777.82	0.073	41	406	418	WREEEEEEEEQQK
					1839.01	1839.09	0.0735	40	442	459	GTVFVVPSGHPIVVTSSR
					1839.01	1839.09	0.0735	40	442	459	GTVFVVPSGHPIVVTSSR
					1906.86	1907.02	0.153	80	38	51	CLQRCEQDRPPYER
					2109.92	2110	0.0793	38	419	436	GQEEEEEEQVGQGYETIR
					2109.92	2110	0.0793	38	419	436	GQEEEEEEQVGQGYETIR
					2131.98	2132.06	0.0786	37	460	477	DSTLQIVCFDVHANNNER
					2131.98	2132.06	0.0786	37	460	477	DSTLQIVCFDVHANNNER
					2188.08	2188.16	0.0827	38	505	524	EVDELLNAQQESAFLAGPEK
					2188.08	2188.16	0.0827	38	505	524	EVDELLNAQQESAFLAGPEK
					2210.26	2210.14	-0.1164	-53	126	144	LLPPFHQASSLLRGIKNYR
					2214.09	2214.16	0.0721	33	368	387	VAYVLDGEGEAEIVCPHLSR
					3868.65	3868.78	0.1213	31	406	436	WREEEEEEEEQQKGQEEEEEEQVGQGYETIR
R26	Q69TY4	Peroxiredoxin-2E-1, chloroplastic	164	1	1177.65	1177.7	0.0509	43	200	210	YALLAEDGVVK	1042.37	0
					1333.75	1333.8	0.0547	41	199	210	RYALLAEDGVVK
					1380.77	1380.74	-0.0347	-25	123	135	HVPGFVAKAGELR
					1809.86	1809.94	0.0731	40	138	154	GVDAVACVSVNDAFVMR
					1809.86	1809.94	0.0731	40	138	154	GVDAVACVSVNDAFVMR
					1825.86	1825.93	0.0683	37	138	154	GVDAVACVSVNDAFVMR
					1827.96	1828.03	0.0681	37	179	196	AMGVELDLSDKPAGLGVR
					1827.96	1828.03	0.0681	37	179	196	AMGVELDLSDKPAGLGVR
					1835.97	1836.04	0.0725	39	106	122	VVLFAVPGAFTPTCTQK
					1843.96	1844.03	0.0703	38	179	196	AMGVELDLSDKPAGLGVR
					1867.9	1867.97	0.0718	38	77	93	LPDATLSYFDSPDGELK
					1964.07	1964.14	0.0746	38	105	122	KVVLFAVPGAFTPTCTQK
					1964.07	1964.14	0.0746	38	105	122	KVVLFAVPGAFTPTCTQK
					1986.15	1986.12	-0.0344	-17	40	58	GRIAVMPHLRAGILSAAPR
					2008.99	2009.07	0.0767	38	136	154	AKGVDAVACVSVNDAFVMR
					2008.99	2009.07	0.0767	38	136	154	AKGVDAVACVSVNDAFVMR
					2024.99	2025.07	0.078	39	136	154	AKGVDAVACVSVNDAFVMR
					2126.03	2126.12	0.0908	43	211	230	VLNLEEGGAFTTSSAEEMLK
					2126.03	2126.12	0.0908	43	211	230	VLNLEEGGAFTTSSAEEMLK
					2142.03	2142.12	0.0959	45	211	230	VLNLEEGGAFTTSSAEEMLK
					2143.09	2143.16	0.0726	34	158	178	ESLGVGDEVLLLSDGNGELAR
					2143.09	2143.16	0.0726	34	158	178	ESLGVGDEVLLLSDGNGELAR
R21	Q0J8G4	Fructokinase-2	104	1	892.402	892.444	0.0415	47	117	122	EFMFYR	213.833	0
					892.402	892.444	0.0415	47	117	122	EFMFYR
					908.397	908.439	0.0419	46	117	122	EFMFYR
					908.397	908.439	0.0419	46	117	122	EFMFYR
					1254.65	1254.71	0.0591	47	184	194	LPLWPSEDAAR
					1254.65	1254.71	0.0591	47	184	194	LPLWPSEDAAR
					1291.7	1291.76	0.0555	43	227	237	NVLSLWFDGLK
					1329.59	1329.69	0.0985	74	303	314	FSNACGAICTTK
					1451.64	1451.76	0.1215	84	112	122	SNGEREFMFYR
					1451.69	1451.76	0.064	44	171	183	SAGILCSYDPNVR
					1506.83	1506.84	0.009	6	103	116	TALAFVTLKSNGER
					1688.74	1688.81	0.0696	41	88	102	NGVNAEGCLFDEHAR
					1735.84	1735.91	0.0752	43	72	86	FGDDEFGHMLVDILK
					1751.83	1751.89	0.062	35	72	86	FGDDEFGHMLVDILK
					1778.04	1778.1	0.0595	33	316	333	GAIPALPTVAVAQELISK
					1792.9	1792.97	0.0679	38	145	159	IFHYGSISLITEPCR
					1792.9	1792.97	0.0679	38	145	159	IFHYGSISLITEPCR
					1863.93	1864	0.0711	38	72	87	FGDDEFGHMLVDILKK
					1879.93	1879.99	0.0685	36	72	87	FGDDEFGHMLVDILKK
					1952.87	1952.94	0.0719	37	209	226	VSDDEVAFLTQGDANDEK
					2128.1	2128.17	0.0727	34	123	141	NPSADMLLTEAELNLDLIR
					2144.09	2144.17	0.0779	36	123	141	NPSADMLLTEAELNLDLIR
U15	Q0DWP6	Os02g0803700 protein 26S protease regulatory subunit 6A homolog	156	1	1114.59	1114.64	0.0431	39	325	334	ADILDPALMR	317.767	1147.7	3.61177	0.047
					1289.67	1289.72	0.0476	37	388	399	AVCVEAGMLALR
					1311.63	1311.68	0.0508	39	342	352	IEFPHPSEEAR
					1439.73	1439.78	0.0544	38	341	352	KIEFPHPSEEAR
					1644.88	1644.93	0.0513	31	241	256	LAGPQLVQMFIGDGAK
					1647.78	1647.84	0.0611	37	363	376	MNVNPDVNFEELAR
					1775.87	1775.94	0.0645	36	362	376	KMNVNPDVNFEELAR
					1775.87	1775.94	0.0645	36	362	376	KMNVNPDVNFEELAR
					1791.92	1791.93	0.0118	7	269	284	SPCIIFIDEIDAIGTK
					1849.03	1849.08	0.0519	28	184	199	QIQELVEAIVLPMTHK
					1886.9	1886.97	0.0643	34	146	161	DSYLILDTLPSEYDSR
					1886.9	1886.97	0.0643	34	146	161	DSYLILDTLPSEYDSR
					1967.94	1968	0.0632	32	299	315	TMLELLNQLDGFSSDER
					1967.94	1968	0.0632	32	299	315	TMLELLNQLDGFSSDER
					2225.11	2225.18	0.0708	32	299	317	TMLELLNQLDGFSSDERIK
					2244.08	2244.15	0.0696	31	401	420	DATEVTHEDFNEGIIQVQAK
					2244.08	2244.15	0.0696	31	401	420	DATEVTHEDFNEGIIQVQAK
					2253.02	2253.09	0.0649	29	164	183	AMEVDEKPTEDYNDIGGLEK
U24	Q10RE5	1,2-dihydroxy-3-keto-5-methylthiopentene dioxygenase 2	65	0.9795	1074.5	1074.54	0.0393	37	120	127	DQNDQWIR	241.2	516.433	2.1411	0.049
					1173.66	1173.7	0.0358	31	42	51	LSELGILSWR
					1465.64	1465.69	0.0444	30	108	119	YCLEGSGYFDVR
					1465.64	1465.69	0.0444	30	108	119	YCLEGSGYFDVR
					1815.83	1815.88	0.0492	27	94	107	NFFEEHLHTDEEIR	Mascot
					2057.01	2057.06	0.0549	27	92	107	LKNFFEEHLHTDEEIR
					2501.28	2501.35	0.0679	27	159	179	LFVGEPVWTPYNRPHDHLPAR
					2501.28	2501.35	0.0679	27	159	179	LFVGEPVWTPYNRPHDHLPAR
					2552.11	2552.17	0.0576	23	71	91	GYSYMDICDVCPEKLPNYEAK
D23	Q9XGP7	Tricin synthase 1	101	1	1176.66	1176.7	0.0385	33	34	43	YVLDTTVLPR	282.967	88.4333	0.312522	0.048
					1298.72	1298.77	0.0434	33	177	186	YHEQLLQLVR
					1357.7	1357.73	0.0372	27	146	158	LDELLAEEAAAGR
					1467.75	1467.79	0.0461	31	117	128	ESYEIGRPFLEK
					1784.94	1784.99	0.0464	26	142	158	GLEKLDELLAEEAAAGR
					1817.92	1817.98	0.0524	29	234	249	IDVCQLAIADGITICR
					1817.92	1817.98	0.0524	29	234	249	IDVCQLAIADGITICR
					2046.98	2047.04	0.0603	29	159	176	EAAFDFAFVDADKPNYVK
					2333.21	2333.28	0.0635	27	109	128	VVAIDPDRESYEIGRPFLEK
					2333.21	2333.28	0.0635	27	109	128	VVAIDPDRESYEIGRPFLEK
D22	C7J006	Os03g0663800 protein(Globulin 1 (Fragment))	85	0.9998	935.494	935.534	0.0395	42	340	348	ELAFAASAR	2099.4	984.433	0.468912	0.007
					1326.73	1326.78	0.0506	38	154	164	GPFNILEQRPR
					1326.73	1326.78	0.0506	38	154	164	GPFNILEQRPR
					1339.64	1339.7	0.0585	44	179	189	SFHDLAEHDIR
					1682.85	1682.85	0.0033	2	83	97	NPESFLSSFSKGVQR
					1777.75	1777.81	0.0551	31	250	262	WREEEEEEEEQQK
					1839.01	1839.07	0.0595	32	286	303	GTVFVVPSGHPIVVTSSR
					2109.92	2110	0.0756	36	263	280	GQEEEEEEQVGQGYETIR
					2131.98	2132.05	0.0681	32	304	321	DSTLQIVCFDVHANNNER
					2131.98	2132.05	0.0681	32	304	321	DSTLQIVCFDVHANNNER
					2188.08	2188.15	0.0722	33	349	368	EVDELLNAQQESAFLAGPEK
					2188.08	2188.15	0.0722	33	349	368	EVDELLNAQQESAFLAGPEK
					2214.09	2214.15	0.066	30	212	231	VAYVLDGEGEAEIVCPHLSR
					2214.09	2214.15	0.066	30	212	231	VAYVLDGEGEAEIVCPHLSR
					3868.65	3868.77	0.1179	30	250	280	WREEEEEEEEQQKGQEEEEEEQVGQGYETIR
D30	Q2QLR2	Glycine-rich RNA-binding protein GRP1A, putative,expressed	140	1	1009.44	1009.5	0.055	54	89	100	SGGGGGGGYGQR	1572.63	428.433	0.272431	0.012
					1133.47	1133.53	0.0604	53	152	162	GGGNSDGNWRN
					1467.67	1467.74	0.0694	47	10	22	CFVGGLAWATDDR
					1467.67	1467.74	0.0694	47	10	22	CFVGGLAWATDDR
					1563.73	1563.8	0.0771	49	50	63	GFGFVTFSSEQAMR
					1563.73	1563.8	0.0771	49	50	63	GFGFVTFSSEQAMR
					1579.72	1579.8	0.0751	48	50	63	GFGFVTFSSEQAMR
					1579.72	1579.8	0.0751	48	50	63	GFGFVTFSSEQAMR
					1728.87	1728.94	0.0691	40	23	38	SLEAAFSTFGEILESK
					1818.75	1818.84	0.0831	46	101	123	GGGGGYGGGGGYGGGGGGGYGQR
					1818.75	1818.84	0.0831	46	101	123	GGGGGYGGGGGYGGGGGGGYGQR
U27	Q5Z790	Os06g0531200 protein（ThiJ/PfpI domain containing protein）	172	1	1138.54	1138.6	0.0658	58	332	341	ATSFPGMWNK	208.267	426.4	2.04737	0.023
					1154.53	1154.59	0.063	55	332	341	ATSFPGMWNK
					1200.62	1200.68	0.0621	52	137	147	LPSEVNAVESR
					1219.51	1219.58	0.0711	58	127	136	ATCYPSFMDK
					1248.6	1248.67	0.0686	55	148	158	VQIDGNCVTSR
					1266.63	1266.69	0.0591	47	331	341	KATSFPGMWNK
					1900.04	1900.12	0.0849	45	240	257	ANVVVASLEETLEIVASR
					2041.03	2041.12	0.0919	45	159	177	GPGTAMEYSVVLVEQLYGK
					2057.03	2057.11	0.0864	42	159	177	GPGTAMEYSVVLVEQLYGK
					2076.11	2076.2	0.0898	43	273	292	QQYDLILLPGGLGGAQAYAK
					2094.14	2094.24	0.0942	45	309	328	LYGAICASPAIALEPHGLLK
					2094.14	2094.24	0.0942	45	309	328	LYGAICASPAIALEPHGLLK
					2185.09	2185.19	0.1025	47	32	55	AGADVSVASVDPGSAQVGGAWGVK
					2185.09	2185.19	0.1025	47	32	55	AGADVSVASVDPGSAQVGGAWGVK
					2298.17	2298.23	0.0632	28	159	179	GPGTAMEYSVVLVEQLYGKEK
					2298.17	2298.23	0.0632	28	159	179	GPGTAMEYSVVLVEQLYGKEK
					2309.28	2309.37	0.0952	41	9	30	VLVPIASGTEPMEAVITVDVLR
					2314.16	2314.23	0.0664	29	159	179	GPGTAMEYSVVLVEQLYGKEK
					2314.16	2314.23	0.0664	29	159	179	GPGTAMEYSVVLVEQLYGKEK
					2325.27	2325.34	0.0679	29	9	30	VLVPIASGTEPMEAVITVDVLR
					2330.13	2330.26	0.1365	59	180	200	ADEVAGPMVMRPQHGVEFSLK
					2341.19	2341.27	0.0854	36	31	55	RAGADVSVASVDPGSAQVGGAWGVK
					2341.19	2341.27	0.0854	36	31	55	RAGADVSVASVDPGSAQVGGAWGVK
T46	Q0DUA3	Os03g0197300 protein（Similar to Cupin family protein, expressed）	93	0.9999	1833.88	1833.98	0.101	55	28	45	WWHGAGGEASGGGHLVQK	0	542.267
					1833.88	1833.98	0.101	55	28	45	WWHGAGGEASGGGHLVQK
					2027.94	2028.05	0.1116	55	105	122	VTYIEEGDSESSSLQVER
					2027.94	2028.05	0.1116	55	105	122	VTYIEEGDSESSSLQVER
					2213.06	2213.2	0.1448	65	103	122	GKVTYIEEGDSESSSLQVER
					2263.16	2263.26	0.1074	47	50	73	VVAASDAGLVTAVDVADAAGTAYR
					2263.16	2263.26	0.1074	47	50	73	VVAASDAGLVTAVDVADAAGTAYR
					2492.15	2492.27	0.1204	48	123	144	GDVYNFDQGTILYIQSNACGTR
					2492.15	2492.27	0.1204	48	123	144	GDVYNFDQGTILYIQSNACGTR
D37	Q84Q77	17.9 kDa class I heat shock protein	136	1	842.39	842.456	0.0653	78	103	108	TDQWHR	6731.73	1827.13	0.271421	0.015
					1057.53	1057.61	0.0749	71	60	68	ETPEAHVFK
					1195.57	1195.66	0.0926	77	43	55	GASSETAAFAGAR
					1195.57	1195.66	0.0926	77	43	55	GASSETAAFAGAR
					1252.69	1252.79	0.0968	77	122	132	LPDNAKPEQIK
					1555.86	1555.97	0.1149	74	120	132	FRLPDNAKPEQIK
					1555.86	1555.97	0.1149	74	120	132	FRLPDNAKPEQIK
					1643.82	1643.95	0.1216	74	81	95	VEVDDGNILQISGER
					1643.82	1643.95	0.1216	74	81	95	VEVDDGNILQISGER
					1727.81	1727.93	0.1192	69	96	108	NKEQEEKTDQWHR
					1902.98	1903.12	0.1348	71	133	150	ASMENGVLTVTVPKEEAK
					2129.07	2129.22	0.1497	70	77	95	EEVKVEVDDGNILQISGER
					2129.07	2129.22	0.1497	70	77	95	EEVKVEVDDGNILQISGER
					2257.17	2257.32	0.1572	70	76	95	KEEVKVEVDDGNILQISGER
					2257.17	2257.32	0.1572	70	76	95	KEEVKVEVDDGNILQISGER
					2280.2	2280.33	0.1255	55	56	75	IDWKETPEAHVFKADVPGLK
R39	Q0JR25	Bowman-Birk type bran trypsin inhibitor	61	0.9474	875.386	875.465	0.0785	90	202	208	MNPPTCR	448.2	0
					891.381	891.465	0.0839	94	202	208	MNPPTCR
					899.462	899.539	0.077	86	161	169	EAPGPFPGK
					900.442	900.529	0.0865	96	226	233	VESSEPPR
					1352.69	1352.81	0.1177	87	240	251	FTGHPGPVCKPR
					1412.54	1412.66	0.1231	87	215	225	ECADACKDCQR
					1623.82	1623.95	0.1356	84	238	251	DRFTGHPGPVCKPR
					1782.71	1782.86	0.1475	83	143	157	CNDELEPSQCTAACK
					2174.84	2175.01	0.166	76	209	225	CMDEVKECADACKDCQR
T45	Q0J8A4	Glyceraldehyde-3-phosphate dehydrogenase 1,cytosolic	240	1	811.413	811.482	0.0692	85	230	236	LTGMSFR	0	945.567
					827.408	827.48	0.072	87	230	236	LTGMSFR
					1161.63	1161.72	0.0967	83	301	311	AGIALNDNFVK
					1390.8	1390.8	0.0057	4	1	13	MGKIKIGINGFGR
					1498.85	1498.97	0.1254	84	237	250	VPTVDVSVVDLTVR
					1498.85	1498.97	0.1254	84	237	250	VPTVDVSVVDLTVR
					1772.8	1772.94	0.1405	79	312	325	LVAWYDNEWGYSNR
					1772.8	1772.94	0.1405	79	312	325	LVAWYDNEWGYSNR
					1796.94	1797	0.0629	35	254	271	AASYDAIKSAIKSASEGK
					2171.05	2171.22	0.1702	78	274	293	GIIGYVEEDLVSTDFVGDSR
					2171.05	2171.22	0.1702	78	274	293	GIIGYVEEDLVSTDFVGDSR
					2412.23	2412.41	0.1827	76	272	293	LKGIIGYVEEDLVSTDFVGDSR
					2609.38	2609.57	0.1931	74	165	188	VIHDNFGIIEGLMTTVHAITATQK
					2609.38	2609.57	0.1931	74	165	188	VIHDNFGIIEGLMTTVHAITATQK
					2625.37	2625.58	0.2136	81	165	188	VIHDNFGIIEGLMTTVHAITATQK
					2981.41	2981.61	0.2088	70	83	109	NPDEIPWAEAGAEYVVESTGVFTDKEK
U38	Q10MK4	Mitochondrial import inner membrane translocase subunit Tim17/Tim22/Tim23 family protein, putative	85	0.9998	1564.81	1564.96	0.1539	98	24	36	NWMVDLGHPLLNR	813.867	1887.23	2.31885	0.021
					1564.81	1564.96	0.1539	98	24	36	NWMVDLGHPLLNR
					1580.8	1580.95	0.1544	98	24	36	NWMVDLGHPLLNR
					1580.8	1580.95	0.1544	98	24	36	NWMVDLGHPLLNR
					1772.95	1773.12	0.1726	97	134	152	NSVVAGALTGAAVALTSDR
					1772.95	1773.12	0.1726	97	134	152	NSVVAGALTGAAVALTSDR
					2366.99	2367.21	0.2212	93	56	79	ESYFMAMEGEGGGTGAVSDSTGAR
					2366.99	2367.21	0.2212	93	56	79	ESYFMAMEGEGGGTGAVSDSTGAR
					2382.98	2383.21	0.2258	95	56	79	ESYFMAMEGEGGGTGAVSDSTGAR
					2382.98	2383.21	0.2258	95	56	79	ESYFMAMEGEGGGTGAVSDSTGAR
					2398.98	2399.21	0.2314	96	56	79	ESYFMAMEGEGGGTGAVSDSTGAR
					2398.98	2399.21	0.2314	96	56	79	ESYFMAMEGEGGGTGAVSDSTGAR
					2430.24	2430.46	0.2234	92	105	127	ESLQWGLAAGLHSGLTYGLTEAR
					2430.24	2430.46	0.2234	92	105	127	ESLQWGLAAGLHSGLTYGLTEAR
R35	Q6K5N1	Os02g0493300 protein（Tetratricopeptide-like helical domain containing protein）	66	0.9848	962.513	962.553	0.0407	42	266	273	MPIEFAVR	420.367	0
					962.513	962.553	0.0407	42	266	273	MPIEFAVR
					1394.68	1394.69	0.006	4	432	444	EAMESLKISDGAK
					1394.68	1394.69	0.006	4	432	444	EAMESLKISDGAK
					1638.86	1638.9	0.0379	23	184	197	VVKILLDHNADCNK
					1638.86	1638.9	0.0379	23	184	197	VVKILLDHNADCNK
					1657.79	1657.84	0.0478	29	405	418	EYQKACDALLDGFK
					1707.84	1707.82	-0.0267	-16	122	136	YLLDHGAHPEKADNK
					1994.16	1994.02	-0.1401	-70	198	216	IVSAVYTPLLVAIYGSSLK
D33	Q6YS69	Eukaryotic translation initiation factor 3 subunit I	137	1	812.43	812.455	0.025	31	86	91	ELFTFR	586.367	258.133	0.440225	0.034
					912.505	912.529	0.0246	27	152	159	AVWGPLNR
					912.505	912.529	0.0246	27	152	159	AVWGPLNR
					974.505	974.539	0.0337	35	78	85	LWDVQTGR
					1225.68	1225.71	0.0344	28	8	17	GHERPLTFLR
					1225.68	1225.71	0.0344	28	8	17	GHERPLTFLR
					1260.55	1260.58	0.0351	28	302	313	SFSSGGEDGYVR
					1350.64	1350.67	0.0337	25	172	182	IWDTETGQCLK
					1444.64	1444.67	0.0353	24	50	62	GHNGAVWSCDVSR
					1535.73	1535.77	0.0386	25	314	325	LHHFDSDYFNIK
					1558.73	1558.77	0.0396	25	18	30	YNRDGDLLFSCAK
					1563.8	1563.79	-0.0104	-7	63	77	DSTRLITGSADQTAK
					1643.72	1643.76	0.0431	26	31	44	DHTPNVWFADNGDR
					1643.72	1643.76	0.0431	26	31	44	DHTPNVWFADNGDR
					1648.81	1648.85	0.0371	23	314	326	LHHFDSDYFNIKI
					1682.84	1682.88	0.0412	24	286	301	GHFGPINALAFNPDGR
					1682.84	1682.88	0.0412	24	286	301	GHFGPINALAFNPDGR
					2172.09	2172.14	0.0515	24	127	146	IAEDPDDQSEESLLVITGIK
					2234.04	2234.11	0.0705	32	31	49	DHTPNVWFADNGDRLGTYR
U32	A3AHG5	Late embryogenesis abundant protein 5	125	1	822.447	822.466	0.0196	24	81	88	SFVSAVGR	626.467	2260.93	3.60902	0.011
					832.416	832.439	0.0236	28	40	47	SAADEIAR
					915.501	915.523	0.0224	24	18	25	RAAEEIAR
					1018.5	1018.52	0.0249	24	31	39	VMQAEVDAR
					1034.49	1034.53	0.0341	33	31	39	VMQAEVDAR
					1135.61	1135.64	0.032	28	178	187	LGEYKDALAR
					1239.62	1239.61	-0.015	-12	194	204	DTTAQKATEFK
					1314.63	1314.66	0.0312	24	301	311	AASVYFEEKDR
					1501.69	1501.78	0.0962	64	240	253	ARETAATHDDATDK
					1529.76	1529.77	0.0128	8	112	124	LGEYKDYTADKAR
					1532.6	1532.64	0.0318	21	328	340	CVEGCPDATCAHR
					1532.6	1532.64	0.0318	21	328	340	CVEGCPDATCAHR
					1545.74	1545.77	0.0262	17	143	155	DKLGEYKDYTADK
					1564.78	1564.81	0.0263	17	225	239	AKDATKDTTQTAADK
					1653.93	1653.96	0.0366	22	254	271	GQGQGLLGALGNVTGAIK
					1851.92	1851.95	0.0322	17	274	291	LTVSPAATQEHLGGGEER
					2109.06	2109.07	0.0164	8	272	291	EKLTVSPAATQEHLGGGEER
					2564.22	2564.25	0.0303	12	53	80	GAATMGADTAHHAAGGGGILESVQEGAK
					2564.22	2564.25	0.0303	12	53	80	GAATMGADTAHHAAGGGGILESVQEGAK
					2580.21	2580.24	0.033	13	53	80	GAATMGADTAHHAAGGGGILESVQEGAK
					2909.46	2909.49	0.0327	11	242	271	ETAATHDDATDKGQGQGLLGALGNVTGAIK
R31	Q5JKW5	Malic enzyme	228	1	1012.51	1012.53	0.0249	25	236	243	DEFYIGLR	713.233
					1015.57	1015.59	0.0256	25	95	102	QFQVPLQR
					1015.57	1015.59	0.0256	25	95	102	QFQVPLQR
					1174.69	1174.72	0.0299	25	150	159	RPQGLYISLK
					1269.6	1269.63	0.0297	23	103	112	YMALMDLQER
					1269.6	1269.63	0.0297	23	103	112	YMALMDLQER
					1285.59	1285.62	0.0302	23	103	112	YMALMDLQER
					1301.59	1301.61	0.0264	20	103	112	YMALMDLQER
					1312.81	1312.73	-0.0798	-61	540	552	KISANIAARVAAK
					1315.72	1315.75	0.0267	20	175	186	SIQVIVVTDGER
					1321.68	1321.71	0.0274	21	461	473	AIFGSGSPFDPVK
					1322.69	1322.72	0.0299	23	529	539	GLIYPPFSCIR
					1322.69	1322.72	0.0299	23	529	539	GLIYPPFSCIR
					1537.85	1537.89	0.0382	25	553	566	AYDLGLASHLPRPK
					1539.66	1539.69	0.0337	22	571	582	YAESCMYSPIYR
					1539.66	1539.69	0.0337	22	571	582	YAESCMYSPIYR
					1555.66	1555.69	0.0337	22	571	582	YAESCMYSPIYR
					1649.95	1649.98	0.031	19	73	87	GLLPPVVLSQELQEK
					1784.94	1784.97	0.0301	17	187	204	ILGLGDLGCQGMGIPVGK
					1863.96	1863.99	0.0284	15	387	402	YAHEHEPVKDLLDAVK
					1874.07	1874.1	0.0282	15	403	421	VIKPTALIGSAGVGQSFTK
					2001.95	2001.98	0.0342	17	247	264	ATGQEYSDLLDEFMAAIK
					2017.94	2017.99	0.0467	23	247	264	ATGQEYSDLLDEFMAAIK
					2158.05	2158.09	0.0415	19	246	264	RATGQEYSDLLDEFMAAIK
					2261.15	2261.18	0.0313	14	271	289	VLVQFEDFANYNAFTLLEK
					2261.15	2261.18	0.0313	14	271	289	VLVQFEDFANYNAFTLLEK
					2408.2	2408.24	0.0345	14	30	51	ATEDQPITPWAVCVASGHSLLR
					2408.2	2408.24	0.0345	14	30	51	ATEDQPITPWAVCVASGHSLLR
					2579.3	2579.33	0.03	12	505	528	VKDEMILAAAEGLADQVTPEHVDK
					2626.42	2626.45	0.0342	13	292	317	ANNLVFNDDIQGTAAVVLAGLIAAQK
					2700.42	2700.46	0.0398	15	120	143	LLIDNVEELLPVVYTPTVGEACQK
					2791.53	2791.56	0.0271	10	478	504	LFVPAQANNAYIFPGFGLGVVISGAIR
